# Supplementary material for: Resolving the Taxonomy of Mountain Syrphidae (Diptera) in the Iberian Peninsula: The Species Group of Cheilosia melanura Becker, 1894
Source: Insects. 2024 Aug 26;15(9):640. doi: 10.3390/insects15090640 (PMC11431988; doi:10.3390/insects15090640)
Supplement: Supplementary file 1 [file insects-15-00640-s001.zip]

Archive with 1 entries (1 files):
- insects-3157838-supplementary.csv
