# Supplementary material for: Resolving the Taxonomy of Mountain Syrphidae (Diptera) in the Iberian Peninsula: The Species Group of Cheilosia melanura Becker, 1894
Source: Insects. 2024 Aug 26;15(9):640. doi: 10.3390/insects15090640 (PMC11431988; doi:10.3390/insects15090640)
Supplement: Supplementary file 1 [file insects-15-00640-s001.zip › insects-3157838-supplementary.csv]

Species	Gender	Locality	Country	Altitude	Coordinates	Date	Leg.	Collection	Remarks
Cheilosia triamilia	Male	Granada, Sierra Nevada, Monachil, Pradollano, Estación de esquí	Spain	2180		29/05/2022	Z. Nedeljkovi?	CEUA-CIBIO	Holotype
Cheilosia triamilia	Male	Granada, Sierra Nevada, Monachil, Pradollano, Estación de esquí	Spain	2180		26/05/2022	I. Ballester-Torres	CEUA-CIBIO	Paratype
Cheilosia triamilia	Male	Granada, Sierra Nevada, Güéjar Sierra, El Dornajo, Parking camino a Peña del Perro	Spain	1895		27/05/2022	I. Ballester-Torres & P. Aguado-Aranda	CEUA-CIBIO	Paratype
Cheilosia triamilia	Male	Granada, Sierra Nevada, Güéjar Sierra, El Dornajo, Parking camino a Peña del Perro	Spain	1895		27/05/2022	I. Ballester-Torres & P. Aguado-Aranda	CEUA-CIBIO	Paratype
Cheilosia triamilia	Male	Granada, Sierra Nevada, Güéjar Sierra, El Dornajo, Parking camino a Peña del Perro	Spain	1895		27/05/2022	I. Ballester-Torres & P. Aguado-Aranda	CEUA-CIBIO	Paratype
Cheilosia triamilia	Male	Granada, Sierra Nevada, Güéjar Sierra, El Dornajo, Parking camino a Peña del Perro	Spain	1895		29/05/2022	P. Aguado-Aranda	CEUA-CIBIO	Paratype
Cheilosia triamilia	Female	Granada, Sierra Nevada, Güéjar Sierra, El Dornajo, Parking camino a Peña del Perro	Spain	1895		29/05/2022	P. Aguado-Aranda	CEUA-CIBIO	Paratype
Cheilosia triamilia	Male	Granada, Sierra Nevada, Monachil, Pradollano, Estación de esquí	Spain	2180		29/05/2022	Z. Nedeljkovi?, I. Ballester-Torres & P. Aguado-Aranda	CEUA-CIBIO	Paratype
Cheilosia triamilia	Male	Granada, Sierra Nevada, Monachil, Pradollano, Estación de esquí	Spain	2180		29/05/2022	Z. Nedeljkovi?, I. Ballester-Torres & P. Aguado-Aranda	CEUA-CIBIO	Paratype
Cheilosia triamilia	Male	Granada, Sierra Nevada, Monachil, Pradollano, Estación de esquí	Spain	2180		29/05/2022	Z. Nedeljkovi?, I. Ballester-Torres & P. Aguado-Aranda	CEUA-CIBIO	Paratype
Cheilosia triamilia	Male	Granada, Sierra Nevada, Monachil, Pradollano, Estación de esquí	Spain	2180		29/05/2022	Z. Nedeljkovi?, I. Ballester-Torres & P. Aguado-Aranda	CEUA-CIBIO	Paratype
Cheilosia triamilia	Male	Granada, Sierra Nevada, Monachil, Pradollano, Estación de esquí	Spain	2180		29/05/2022	Z. Nedeljkovi?, I. Ballester-Torres & P. Aguado-Aranda	CEUA-CIBIO	Paratype
Cheilosia triamilia	Female	Granada, Sierra Nevada, Monachil, Pradollano, Estación de esquí	Spain	2180		29/05/2022	Z. Nedeljkovi?, I. Ballester-Torres & P. Aguado-Aranda	CEUA-CIBIO	Paratype
Cheilosia triamilia	Male	Granada, Sierra Nevada, Monachil, Museo Fuente Alta	Spain	2025		30/05/2022	I. Ballester-Torres & P. Aguado-Aranda	CEUA-CIBIO	Paratype
Cheilosia triamilia	Female	Granada, Sierra Nevada, Monachil, Museo Fuente Alta	Spain	2025		30/05/2022	I. Ballester-Torres & P. Aguado-Aranda	CEUA-CIBIO	Paratype
Cheilosia triamilia	Female	Granada, Sierra Nevada, Monachil, Museo Fuente Alta	Spain	2025		30/05/2022	I. Ballester-Torres & P. Aguado-Aranda	CEUA-CIBIO	Paratype
Cheilosia triamilia	Female	Granada, Sierra Nevada, Monachil, Museo Fuente Alta	Spain	2025		30/05/2022	I. Ballester-Torres & P. Aguado-Aranda	CEUA-CIBIO	Paratype
Cheilosia triamilia	Female	Granada, Sierra Nevada, Monachil, Museo Fuente Alta	Spain	2025		30/05/2022	I. Ballester-Torres & P. Aguado-Aranda	CEUA-CIBIO	Paratype
Cheilosia triamilia	Female	Granada, Sierra Nevada, Monachil, camino a Laguna de Las Yeguas	Spain	2890		25/06/2021	A. Ricarte & I. Ballester-Torres	CEUA-CIBIO	Paratype
Cheilosia triamilia	Female	Granada, Sierra Nevada, Monachil, camino a Laguna de Las Yeguas	Spain	2890		25/06/2021	A. Ricarte & I. Ballester-Torres	CEUA-CIBIO	Paratype
Cheilosia triamilia	Male	Capileira, Rio Mulhacén	Spain	2450	37.030N, -3.327E	18/04/2023	F. Van de Meutter	FVMC	Paratype
Cheilosia triamilia	Female	Capileira, Rio Mulhacén	Spain	2450	37.030N, -3.327E	18/04/2023	F. Van de Meutter	FVMC	Paratype
Cheilosia andalusiaca	Female	Granada, Capileira	Spain	1720	37.004N -3.343E	17/04/2023	F. Van de Meutter	FVMC
Cheilosia andalusiaca	Male	Salamanca, Candelario	Spain			09/06/1982	C. Urones	CEUA-CIBIO
Cheilosia andalusiaca	Male	Salamanca, La Honfría, Linares de Riofrío	Spain			21/04/1977	M.A. Marcos-García	CEUA-CIBIO
Cheilosia andalusiaca	Female	Cáceres, Puerto del Torno	Spain	950		04/04/1981	M.A. Marcos-García	CEUA-CIBIO
Cheilosia andalusiaca	Female	Cáceres, Puerto del Torno	Spain	950		04/04/1981	M.A. Marcos-García	CEUA-CIBIO
Cheilosia andalusiaca	Female	Cáceres, San Martín de Trevejo	Spain	900		19/04/1981	M.A. Marcos-García	CEUA-CIBIO
Cheilosia andalusiaca	Male	León, Laguna de Arbás	Spain			13/06/1986	M.A. Marcos-García	CEUA-CIBIO
Cheilosia bergenstammi	Female	Asturias, Espinaredo, Piloña	Spain			28/08/2019	M.A. Marcos-García	CEUA-CIBIO
Cheilosia bergenstammi	Female	León, Posada de Valdeón, Los Llanos	Spain	902	43º9’23,6’’N 4º54’59’’O	27/08/2021	A. Ricarte & Z. Nedejkovi?	CEUA-CIBIO
Cheilosia bergenstammi	Male	León, Posada de Valdeón, Pto. de Panderrueda	Spain	1463	43º7’31’’N 4º58’53,9’’O	27/08/2021	A. Ricarte & Z. Nedejkovi?	CEUA-CIBIO
Cheilosia bergenstammi	Male	León, Posada de Valdeón, Pto. de Panderrueda	Spain	1463	43º7’31’’N 4º58’53,9’’O	27/08/2021	A. Ricarte & Z. Nedejkovi?	CEUA-CIBIO
Cheilosia bergenstammi	Male	León, Posada de Valdeón, Pto. de Panderrueda	Spain	1463	43º7’31’’N 4º58’53,9’’O	27/08/2021	A. Ricarte & Z. Nedejkovi?	CEUA-CIBIO
Cheilosia bergenstammi	Male	León, Posada de Valdeón, Pto. de Panderrueda	Spain	1463	43º7’31’’N 4º58’53,9’’O	27/08/2021	A. Ricarte & Z. Nedejkovi?	CEUA-CIBIO
Cheilosia bergenstammi	Female	León, Posada de Valdeón, Pto. de Panderrueda	Spain	1463	43º7’31’’N 4º58’53,9’’O	27/08/2021	A. Ricarte & Z. Nedejkovi?	CEUA-CIBIO
Cheilosia bergenstammi	Female	León, Posada de Valdeón, Pto. de Panderrueda	Spain	1463	43º7’31’’N 4º58’53,9’’O	27/08/2021	A. Ricarte & Z. Nedejkovi?	CEUA-CIBIO
Cheilosia bergenstammi	Female	Cantabria, Puerto de Los Tornos	Spain	845		06/08/2022	M.A. Marcos-García	CEUA-CIBIO
Cheilosia bergenstammi	Female	Lugo, Negueira de Muñiz, Robledal	Spain			22/03/2022	A. Uría	AUC
Cheilosia bergenstammi	Male	Navarra, Itxaco, Isaba	Spain			30/04/1978		UNAV
Cheilosia bergenstammi	Male	León, Puerto El Pontón	Spain			09/09/1988	M.A. Marcos-García	CEUA-CIBIO
Cheilosia bergenstammi	Male	León, Puerto El Pontón	Spain			09/09/1988	M.A. Marcos-García	CEUA-CIBIO
Cheilosia bergenstammi	Male	León, Puerto El Pontón	Spain			09/09/1988	M.A. Marcos-García	CEUA-CIBIO
Cheilosia bergenstammi	Male	León, Puerto El Pontón	Spain			09/09/1988	M.A. Marcos-García	CEUA-CIBIO
Cheilosia bergenstammi	Male	León, Puerto El Pontón	Spain			09/09/1988	M.A. Marcos-García	CEUA-CIBIO
Cheilosia bergenstammi	Male	León, Puerto El Pontón	Spain			09/09/1988	M.A. Marcos-García	CEUA-CIBIO
Cheilosia bergenstammi	Male	León, Puerto El Pontón	Spain			09/09/1988	M.A. Marcos-García	CEUA-CIBIO
Cheilosia bergenstammi	Male	León, Puerto El Pontón	Spain			09/09/1988	M.A. Marcos-García	CEUA-CIBIO
Cheilosia bergenstammi	Male	León, Puerto El Pontón	Spain			09/09/1988	M.A. Marcos-García	CEUA-CIBIO
Cheilosia bergenstammi	Female	León, Puerto El Pontón	Spain			09/09/1988	M.A. Marcos-García	CEUA-CIBIO
Cheilosia bergenstammi	Female	León, Puerto El Pontón	Spain			09/09/1988	M.A. Marcos-García	CEUA-CIBIO
Cheilosia bergenstammi	Female	León, Puerto El Pontón	Spain			09/09/1988	M.A. Marcos-García	CEUA-CIBIO
Cheilosia bergenstammi	Female	León, Puerto El Pontón	Spain			09/09/1988	M.A. Marcos-García	CEUA-CIBIO
Cheilosia bergenstammi	Female	León, Puerto El Pontón	Spain			09/09/1988	M.A. Marcos-García	CEUA-CIBIO
Cheilosia bergenstammi	Male	León, Puerto Señales	Spain			03/06/1988	M.A. Marcos-García	CEUA-CIBIO
Cheilosia bergenstammi	Male	León, Cofiñal	Spain			09/09/1988	M.A. Marcos-García	CEUA-CIBIO
Cheilosia bergenstammi	Female	León, Cofiñal	Spain			09/09/1988	M.A. Marcos-García	CEUA-CIBIO
Cheilosia bergenstammi	Male	Asturias, Tielve	Spain			10/09/1988	M.A. Marcos-García	CEUA-CIBIO
Cheilosia bergenstammi	Male	Cantabria, Fuente Dé	Spain			11/09/1988	M.A. Marcos-García	CEUA-CIBIO
Cheilosia bergenstammi	Female	León, Hayedo de Pandetrave	Spain			11/09/1988	M.A. Marcos-García	CEUA-CIBIO
Cheilosia bergenstammi	Male	Jahorina	Bosnia and Herzegovina			26/06/1989	A. Vuji?	FSUNS
Cheilosia bergenstammi	Female	Kopaonik, Velika Reka	Serbia			14/06/1986	A. Vuji?	FSUNS
Cheilosia brachysoma	Female	Bieszozady, nadl. Tarnawa del. Sanu k./pot. Mucineyo	Poland			18/07/1969	S. Bal	CEUA-CIBIO
Cheilosia bracusi	Male	Huesca, Valle de Otal, Bujaruelo	Spain	1620	42º41’28’’N 0º9’12’’W	25/05/2023	I. Ballester-Torres	CEUA-CIBIO
Cheilosia bracusi	Male	Huesca, Valle de Otal, Bujaruelo	Spain	1620	42º41’28’’N 0º9’12’’W	25/05/2023	I. Ballester-Torres	CEUA-CIBIO
Cheilosia bracusi	Male	Huesca, Valle de Otal, Bujaruelo	Spain	1620	42º41’28’’N 0º9’12’’W	25/05/2023	I. Ballester-Torres	CEUA-CIBIO
Cheilosia bracusi	Male	Huesca, Valle de Otal, Bujaruelo	Spain	1620	42º41’28’’N 0º9’12’’W	25/05/2023	I. Ballester-Torres	CEUA-CIBIO
Cheilosia bracusi	Male	Huesca, Valle de Otal, Bujaruelo	Spain	1620	42º41’28’’N 0º9’12’’W	25/05/2023	I. Ballester-Torres	CEUA-CIBIO
Cheilosia bracusi	Male	Huesca, Valle de Otal, Bujaruelo	Spain	1620	42º41’28’’N 0º9’12’’W	25/05/2023	I. Ballester-Torres	CEUA-CIBIO
Cheilosia bracusi	Male	Huesca, Valle de Otal, Bujaruelo	Spain	1620	42º41’28’’N 0º9’12’’W	25/05/2023	I. Ballester-Torres	CEUA-CIBIO
Cheilosia bracusi	Male	Huesca, Valle de Otal, Bujaruelo	Spain	1620	42º41’28’’N 0º9’12’’W	25/05/2023	I. Ballester-Torres	CEUA-CIBIO
Cheilosia bracusi	Male	Huesca, Valle de Otal, Bujaruelo	Spain	1620	42º41’28’’N 0º9’12’’W	25/05/2023	I. Ballester-Torres	CEUA-CIBIO
Cheilosia bracusi	Male	Huesca, Valle de Otal, Bujaruelo	Spain	1620	42º41’28’’N 0º9’12’’W	25/05/2023	I. Ballester-Torres	CEUA-CIBIO
Cheilosia bracusi	Male	Huesca, Valle de Otal, Bujaruelo	Spain	1620	42º41’28’’N 0º9’12’’W	25/05/2023	I. Ballester-Torres	CEUA-CIBIO
Cheilosia bracusi	Male	Huesca, Valle de Otal, Bujaruelo	Spain	1620	42º41’28’’N 0º9’12’’W	25/05/2023	I. Ballester-Torres	CEUA-CIBIO
Cheilosia bracusi	Male	Huesca, Valle de Otal, Bujaruelo	Spain	1620	42º41’28’’N 0º9’12’’W	25/05/2023	I. Ballester-Torres	CEUA-CIBIO
Cheilosia bracusi	Male	Huesca, Valle de Otal, Bujaruelo	Spain	1620	42º41’28’’N 0º9’12’’W	25/05/2023	I. Ballester-Torres	CEUA-CIBIO
Cheilosia bracusi	Male	Huesca, Valle de Otal, Bujaruelo	Spain	1620	42º41’28’’N 0º9’12’’W	25/05/2023	I. Ballester-Torres	CEUA-CIBIO
Cheilosia bracusi	Male	Huesca, Valle de Otal, Bujaruelo	Spain	1620	42º41’28’’N 0º9’12’’W	25/05/2023	I. Ballester-Torres	CEUA-CIBIO
Cheilosia bracusi	Male	Huesca, Valle de Otal, Bujaruelo	Spain	1620	42º41’28’’N 0º9’12’’W	25/05/2023	I. Ballester-Torres	CEUA-CIBIO
Cheilosia bracusi	Male	Huesca, Valle de Otal, Bujaruelo	Spain	1620	42º41’28’’N 0º9’12’’W	25/05/2023	I. Ballester-Torres	CEUA-CIBIO
Cheilosia bracusi	Male	Huesca, Valle de Otal, Bujaruelo	Spain	1600	42º41’49’’N 0º7’47’’W	01/06/2024	I. Ballester-Torres & Orengo-Green	CEUA-CIBIO
Cheilosia bracusi	Male	Huesca, Valle de Otal, Bujaruelo	Spain	1600	42º41’49’’N 0º7’47’’W	01/06/2024	I. Ballester-Torres & Orengo-Green	CEUA-CIBIO
Cheilosia bracusi	Male	Huesca, Valle de Otal, Bujaruelo	Spain	1600	42º41’49’’N 0º7’47’’W	01/06/2024	I. Ballester-Torres & Orengo-Green	CEUA-CIBIO
Cheilosia bracusi	Male	Huesca, Valle de Otal, Bujaruelo	Spain	1600	42º41’49’’N 0º7’47’’W	01/06/2024	I. Ballester-Torres & Orengo-Green	CEUA-CIBIO
Cheilosia bracusi	Female	Huesca, Valle de Otal, Bujaruelo	Spain	1600	42º41’49’’N 0º7’47’’W	01/06/2024	I. Ballester-Torres & Orengo-Green	CEUA-CIBIO
Cheilosia bracusi	Female	Huesca, Valle de Otal, Bujaruelo	Spain	1600	42º41’49’’N 0º7’47’’W	01/06/2024	I. Ballester-Torres & Orengo-Green	CEUA-CIBIO
Cheilosia bracusi	Female	Huesca, Valle de Otal, Bujaruelo	Spain	1600	42º41’49’’N 0º7’47’’W	01/06/2024	I. Ballester-Torres & Orengo-Green	CEUA-CIBIO
Cheilosia bracusi	Male	Huesca, Bujaruelo, Praderas de Laña Larga	Spain	1360	42º41’54’’N 0º6’41’’W	01/06/2024	I. Ballester-Torres & Orengo-Green	CEUA-CIBIO
Cheilosia bracusi	Male	Huesca, Bujaruelo, Praderas de Laña Larga	Spain	1360	42º41’54’’N 0º6’41’’W	01/06/2024	I. Ballester-Torres & Orengo-Green	CEUA-CIBIO
Cheilosia bracusi	Male	Huesca, Bujaruelo, Praderas de Laña Larga	Spain	1360	42º41’54’’N 0º6’41’’W	01/06/2024	I. Ballester-Torres & Orengo-Green	CEUA-CIBIO
Cheilosia bracusi	Male	Huesca, Bujaruelo, Praderas de Laña Larga	Spain	1360	42º41’54’’N 0º6’41’’W	01/06/2024	I. Ballester-Torres & Orengo-Green	CEUA-CIBIO
Cheilosia bracusi	Male	Huesca, Bujaruelo, Praderas de Laña Larga	Spain	1360	42º41’54’’N 0º6’41’’W	01/06/2024	I. Ballester-Torres & Orengo-Green	CEUA-CIBIO
Cheilosia bracusi	Female	Huesca, Bujaruelo, Praderas de Laña Larga	Spain	1360	42º41’54’’N 0º6’41’’W	01/06/2024	I. Ballester-Torres & Orengo-Green	CEUA-CIBIO
Cheilosia bracusi	Male	Huesca, Bujaruelo, Praderas de Laña Larga	Spain	1360	42º41’54’’N 0º6’41’’W	02/06/2024	I. Ballester-Torres & Orengo-Green	CEUA-CIBIO
Cheilosia bracusi	Male	Huesca, Bujaruelo, Praderas de Laña Larga	Spain	1360	42º41’54’’N 0º6’41’’W	02/06/2024	I. Ballester-Torres & Orengo-Green	CEUA-CIBIO
Cheilosia bracusi	Male	Huesca, Bujaruelo, Praderas de Laña Larga	Spain	1360	42º41’54’’N 0º6’41’’W	02/06/2024	I. Ballester-Torres & Orengo-Green	CEUA-CIBIO
Cheilosia bracusi	Male	Huesca, Bujaruelo, Praderas de Laña Larga	Spain	1360	42º41’54’’N 0º6’41’’W	02/06/2024	I. Ballester-Torres & Orengo-Green	CEUA-CIBIO
Cheilosia bracusi	Female	Huesca, Bujaruelo, Praderas de Laña Larga	Spain	1360	42º41’54’’N 0º6’41’’W	02/06/2024	I. Ballester-Torres & Orengo-Green	CEUA-CIBIO
Cheilosia bracusi	Male	Bio?, Down lake (lake Stabansko)	Montenegro		43.184 18.729	18/05/2017	Vuji? et al.	FSUNS
Cheilosia bracusi	Male	Pokljuka	Slovenia			22/05/1989	A. Vuji?	FSUNS	Paratype
Cheilosia bracusi	Female	Baba	North Macedonia			08/05/1990	A. Vuji?	FSUNS	Paratype
Cheilosia carbonaria	Female	Lleida, Sant Joan de Toran, Refugi Honeria	Spain	1060	42º49’11’’N 0º48’19’’E	18/06/2024	Ballester-Torres, Quinto & Martínez-Pérez	CEUA-CIBIO	First record for Spain
Cheilosia carbonaria	Male	Bieszczady, Dwernik	Poland			23/05/1963	R. Bankowska	CEUA-CIBIO
Cheilosia carbonaria	Female	Grotniki, Distr. Lódz	Poland			14/05/1989	B. Sossynski	CEUA-CIBIO
Cheilosia carbonaria	Female	Grejsdalen	Denmark			26/07/1962	E. Torp	CEUA-CIBIO
Cheilosia carbonaria	Male	Savica	Slovenia			14/06/1988	A. Vuji?	FSUNS
Cheilosia carbonaria	Female	Durmitor, Luke	Montenegro			30/06/1985	A. Vuji?	FSUNS
Cheilosia chloris	Female	Schleswig-Holst. Bremsberg NF2037 Mischwald	Germany			16/06/1979	C. Claussen	CEUA-CIBIO
Cheilosia chloris	Male	Schlesw. – Holst. Langballigau	Germany			14/05/1983	C. Claussen	CEUA-CIBIO
Cheilosia chloris	Male	Pokljuka	Slovenia			22/05/1989	A. Vuji?	FSUNS
Cheilosia cynocephala	Male	Navarra, Portillo de Eraize	Spain	1578		19/07/2022	A. Ricarte & Z. Nedejkovi?	CEUA-CIBIO	First record for Spain
Cheilosia cynocephala	Male	Navarra, Portillo de Eraize	Spain	1578		19/07/2022	A. Ricarte & Z. Nedejkovi?	CEUA-CIBIO	First record for Spain
Cheilosia cynocephala	Male	Navarra, Portillo de Eraize	Spain	1578		19/07/2022	A. Ricarte & Z. Nedejkovi?	CEUA-CIBIO	First record for Spain
Cheilosia cynocephala	Female	Navarra, Portillo de Eraize	Spain	1578		19/07/2022	A. Ricarte & Z. Nedejkovi?	CEUA-CIBIO	First record for Spain
Cheilosia cynocephala	Female	Navarra, Portillo de Eraize	Spain	1578		19/07/2022	A. Ricarte & Z. Nedejkovi?	CEUA-CIBIO	First record for Spain
Cheilosia cynocephala	Female	Navarra, Portillo de Eraize	Spain	1578		19/07/2022	A. Ricarte & Z. Nedejkovi?	CEUA-CIBIO	First record for Spain
Cheilosia cynocephala	Female	Navarra, Portillo de Eraize	Spain	1578		19/07/2022	A. Ricarte & Z. Nedejkovi?	CEUA-CIBIO	First record for Spain
Cheilosia cynocephala	Female	Dorres, Les Garberes	France	1560		08/06/2016	X. Lair	XLPC
Cheilosia cynocephala	Male	Obedska Bara, Debela Gora	Serbia			23/04/1988	A. Vuji?	FSUNS
Cheilosia fraterna	Male	Asturias, Soto de Aguas	Spain			20/04/2019	Piluca Álvarez	CEUA-CIBIO
Cheilosia fraterna	Male	Huesca, Hayedo de Salenques	Spain	1460	42º35’49’’N 0º45’27’’E	15/06/2024	Ballester-Torres, Quinto & Martínez-Pérez	CEUA-CIBIO
Cheilosia fraterna	Male	Huesca, Hayedo de Salenques	Spain	1460	42º35’49’’N 0º45’27’’E	15/06/2024	Ballester-Torres, Quinto & Martínez-Pérez	CEUA-CIBIO
Cheilosia fraterna	Male	Huesca, Hayedo de Salenques	Spain	1460	42º35’49’’N 0º45’27’’E	15/06/2024	Ballester-Torres, Quinto & Martínez-Pérez	CEUA-CIBIO
Cheilosia fraterna	Male	Huesca, Hayedo de Salenques	Spain	1460	42º35’49’’N 0º45’27’’E	15/06/2024	Ballester-Torres, Quinto & Martínez-Pérez	CEUA-CIBIO
Cheilosia fraterna	Female	Huesca, Hayedo de Salenques	Spain	1460	42º35’49’’N 0º45’27’’E	15/06/2024	Ballester-Torres, Quinto & Martínez-Pérez	CEUA-CIBIO
Cheilosia fraterna	Female	Huesca, Hayedo de Salenques	Spain	1460	42º35’49’’N 0º45’27’’E	16/06/2024	Ballester-Torres, Quinto & Martínez-Pérez	CEUA-CIBIO
Cheilosia fraterna	Male	Huesca, Hayedo de Salenques	Spain	1460	42º35’49’’N 0º45’27’’E	17/06/2024	Ballester-Torres, Quinto & Martínez-Pérez	CEUA-CIBIO
Cheilosia fraterna	Female	Lleida, Sant Joan de Toran, Refugi Honeria	Spain	1060	42º49’11’’N 0º48’19’’E	18/06/2024	Ballester-Torres, Quinto & Martínez-Pérez	CEUA-CIBIO
Cheilosia fraterna	Female	Lleida, Sant Joan de Toran, Refugi Honeria	Spain	1060	42º49’11’’N 0º48’19’’E	18/06/2024	Ballester-Torres, Quinto & Martínez-Pérez	CEUA-CIBIO
Cheilosia fraterna	Female	Navarra, Bosque de Irati, Valle de Irati, Exp. Inst. Esp. Entomología	Spain			02/07/1947		MNCN
Cheilosia fraterna	Female	Madrid, Sierra de Guadarrama	Spain			01/06/1926	Dusmet	MNCN
Cheilosia fraterna	Female	Navarra, Quinto Real	Spain			10/06/1984	T. Valdes	UNAV
Cheilosia fraterna	Female	Lleida, Vall d’Arán, Montgarri	Spain			18/07/1992	MZB, Ex Col. Artigas	MCNB
Cheilosia fraterna	Male	Barcelona, Sta. Fe, Montseny	Spain			25/04/1992	MZB, Ex Col. Artigas	MCNB
Cheilosia fraterna	Male	León, Brañillín	Spain			02/06/1988	M.A. Marcos-García	CEUA-CIBIO
Cheilosia fraterna	Male	León, Brañillín	Spain			02/06/1988	M.A. Marcos-García	CEUA-CIBIO
Cheilosia fraterna	Male	León, Brañillín	Spain			02/06/1988	M.A. Marcos-García	CEUA-CIBIO
Cheilosia fraterna	Female	León, Brañillín	Spain			02/06/1988	M.A. Marcos-García	CEUA-CIBIO
Cheilosia fraterna	Female	León, Brañillín	Spain			02/06/1988	M.A. Marcos-García	CEUA-CIBIO
Cheilosia fraterna	Male	León, Puerto Pajares	Spain			04/06/1987	M.A. Marcos-García	CEUA-CIBIO
Cheilosia fraterna	Male	León, Puerto Leitariegos	Spain			01/06/1988	M.A. Marcos-García	CEUA-CIBIO
Cheilosia fraterna	Male	León, Puerto Leitariegos	Spain			01/06/1988	M.A. Marcos-García	CEUA-CIBIO
Cheilosia fraterna	Male	León, Puerto Leitariegos	Spain			01/06/1988	M.A. Marcos-García	CEUA-CIBIO
Cheilosia fraterna	Female	León, Puerto Leitariegos	Spain			13/06/1986	M.A. Marcos-García	CEUA-CIBIO
Cheilosia fraterna	Female	León, Puerto Leitariegos	Spain			02/06/1987	M.A. Marcos-García	CEUA-CIBIO
Cheilosia fraterna	Male	León, Aralla	Spain			02/06/1988	M.A. Marcos-García	CEUA-CIBIO
Cheilosia fraterna	Male	León, Aralla	Spain			02/06/1988	M.A. Marcos-García	CEUA-CIBIO
Cheilosia fraterna	Male	León, Aralla	Spain			02/06/1988	M.A. Marcos-García	CEUA-CIBIO
Cheilosia fraterna	Female	León, Aralla	Spain			03/06/1987	M.A. Marcos-García	CEUA-CIBIO
Cheilosia fraterna	Female	León, Alto del Pontón	Spain			06/07/1986	M.A. Marcos-García	CEUA-CIBIO
Cheilosia fraterna	Female	León, Alto del Pontón	Spain			06/07/1986	M.A. Marcos-García	CEUA-CIBIO
Cheilosia fraterna	Female	León, Alto del Pontón	Spain			06/07/1986	M.A. Marcos-García	CEUA-CIBIO
Cheilosia fraterna	Female	León, Alto del Pontón	Spain			06/07/1986	M.A. Marcos-García	CEUA-CIBIO
Cheilosia fraterna	Female	León, Alto del Pontón	Spain			12/09/1988	M.A. Marcos-García	CEUA-CIBIO
Cheilosia fraterna	Male	León, Cofiñal	Spain			03/06/1988	M.A. Marcos-García	CEUA-CIBIO
Cheilosia fraterna	Female	León, Puerto de Pandetrave	Spain			12/06/1987	M.A. Marcos-García	CEUA-CIBIO
Cheilosia fraterna	Male	Pokljuka	Slovenia			22/05/1989	A. Vuji?	FSUNS
Cheilosia lenis	Male	Lestkov-Vel. Lesna, distr. Chomutov, sq. 5645	Czech Republic	500		05/05/1996	L. Mazánek	CEUA-CIBIO
Cheilosia lenis	Female	Moravia, Nrubá voda.distr.olomus, sq. 6370	Czech Republic	350		03/05/1993	L. Mazánek	CEUA-CIBIO
Cheilosia lenis	Male	Nr. Chabreloche, lay-by on A710, Puy-de-Dôme	France	700		19/04/2007	M.C.D. Speight	CEUA-CIBIO
Cheilosia lenis	Female	Ballon d’Alsace, Vosges	France			19/06/1979	M.C.D. Speight	CEUA-CIBIO
Cheilosia lenis	Female	Mts. Planiny	Poland			05/V/196[illegible]	K. Malski	CEUA-CIBIO
Cheilosia lenis	Male	Kopaonik, Samokovska Reka-S	Serbia			22/05/1986	A. Vuji?	FSUNS
Cheilosia lenis	Female	Kopaonik, Samokovska Reka-S	Serbia			22/05/1986	A. Vuji?	FSUNS
Cheilosia lenta	Male	Metsovo-Katara	Greece			13/05/1990	A. Vuji?	FSUNS
Cheilosia lenta	Female	Vršac, Dom-Brana	Serbia			25/04/1986	A. Vuji?	FSUNS
Cheilosia melanura	Male	Van d’en Haut, Valais	Switzerland	1370		04/06/1999	M.C.D. Speight	CEUA-CIBIO
Cheilosia melanura	Female	Gletsch, Valais	Switzerland	1800		06/06/1998	M.C.D. Speight	CEUA-CIBIO
Cheilosia melanura	Male	Formiguères, Marais	France	1526		20/05/2019	X. Lair	XLPC
Cheilosia melanura	Female	Formiguères, Marais	France	1526		23/06/2019	X. Lair	XLPC
Cheilosia melanura	Male	Formiguères, Refuge de la Jaceta	France			16/05/2019	X. Lair	XLPC
Cheilosia melanura	Male	Formiguères, Refuge de la Jaceta	France			16/05/2019	X. Lair	XLPC
Cheilosia melanura	Female	Formiguères, Refuge de la Jaceta	France			16/05/2019	X. Lair	XLPC
Cheilosia melanura	Female	Formiguères, Refuge de la Jaceta	France			16/05/2019	X. Lair	XLPC
Cheilosia melanura	Male	Formiguères, Refuge de la Jaceta	France			30/05/2019	X. Lair	XLPC
Cheilosia melanura	Male	Formiguères, Refuge de la Jaceta	France			30/05/2019	X. Lair	XLPC
Cheilosia melanura	Female	Formiguères, Refuge de la Jaceta	France			30/05/2019	X. Lair	XLPC
Cheilosia melanura	Female	Formiguères, Refuge de la Jaceta	France			30/05/2019	X. Lair	XLPC
Cheilosia rhynchops	Male	Menina-G	Slovenia			24/05/1989	A. Vuji?	FSUNS
Cheilosia rhynchops	Female	Durmitor, Luke	Montenegro			08/07/1991	A. Vuji?	FSUNS
Cheilosia vernalis	Male	Asturias, Viesques, en R. ficaria	Spain			22/03/2018	Piluca Álvarez	CEUA-CIBIO
Cheilosia vernalis	Female	León, Posada de Valdeón, Santa Marina	Spain	1138	43º7’57,5’’N 4º53’19,9’’O	24/08/2021	A. Ricarte & Z. Nedejkovi?	CEUA-CIBIO
Cheilosia vernalis	Female	León, Posada de Valdeón, Pto. de Panderrueda	Spain	1463	43º7’31’’N 4º58’53,9’’O	27/08/2021	A. Ricarte & Z. Nedejkovi?	CEUA-CIBIO
Cheilosia vernalis	Female	León, Posada de Valdeón, cerca hotel Cumbres	Spain	923	43º9’3’’N 4º55’9’’O	23/08/2021	A. Ricarte & Z. Nedejkovi?	CEUA-CIBIO
Cheilosia vernalis	Male	León, Posada de Valdeón, Los Llanos	Spain	902	43º9’23,6’’N 4º54’59’’O	27/08/2021	A. Ricarte & Z. Nedejkovi?	CEUA-CIBIO
Cheilosia vernalis	Male	León, Posada de Valdeón, Los Llanos	Spain	902	43º9’23,6’’N 4º54’59’’O	27/08/2021	A. Ricarte & Z. Nedejkovi?	CEUA-CIBIO
Cheilosia vernalis	Female	León, Posada de Valdeón, Los Llanos	Spain	902	43º9’23,6’’N 4º54’59’’O	27/08/2021	A. Ricarte & Z. Nedejkovi?	CEUA-CIBIO
Cheilosia vernalis	Male	Huesca, Guarrinza	Spain			17/08/1991	M.A. Marcos-García	CEUA-CIBIO
Cheilosia vernalis	Male	Navarra, Valle de Roncal, Mata de Haya	Spain			18/07/2022	A. Ricarte & Z. Nedejkovi?	CEUA-CIBIO
Cheilosia vernalis	Male	Navarra, Valle de Roncal, Mata de Haya	Spain			18/07/2022	A. Ricarte & Z. Nedejkovi?	CEUA-CIBIO
Cheilosia vernalis	Male	Navarra, Valle de Roncal, Mata de Haya	Spain			18/07/2022	A. Ricarte & Z. Nedejkovi?	CEUA-CIBIO
Cheilosia vernalis	Female	Huesca, Torla-Ordesa, Orillas Río Ara	Spain	965	42º37’49’’N 0º6’29’’W	21/05/2023	I. Ballester-Torres	CEUA-CIBIO
Cheilosia vernalis	Male	Huesca, Prado cerca S. Nicolás Bujaruelo	Spain	1335	42º41’16’’N 0º6’25’’W	23/05/2023	I. Ballester-Torres	CEUA-CIBIO
Cheilosia vernalis	Male	Huesca, Parque Nacional de Ordesa y Monte Perdido, Pradera de Ordesa	Spain	1310	42º39’57’’N 0º3’33’’W	23/05/2023	I. Ballester-Torres	CEUA-CIBIO
Cheilosia vernalis	Female	Huesca, Parque Nacional de Ordesa y Monte Perdido, Pradera de Ordesa	Spain	1310	42º39’57’’N 0º3’33’’W	23/05/2023	I. Ballester-Torres	CEUA-CIBIO
Cheilosia vernalis	Female	Lugo, Balouta	Spain			18/05/1986	M.A. Marcos-García	CEUA-CIBIO
Cheilosia vernalis	Male	Huesca, Bujaruelo, Prederas de Laña Larga	Spain	1360	42º41’54’’N 0º6’41’’W	01/06/2024	I. Ballester-Torres & Orengo-Green	CEUA-CIBIO
Cheilosia vernalis	Male	Huesca, Bujaruelo, Prederas de Laña Larga	Spain	1360	42º41’54’’N 0º6’41’’W	01/06/2024	I. Ballester-Torres & Orengo-Green	CEUA-CIBIO
Cheilosia vernalis	Female	Huesca, Bujaruelo, Prederas de Laña Larga	Spain	1360	42º41’54’’N 0º6’41’’W	01/06/2024	I. Ballester-Torres & Orengo-Green	CEUA-CIBIO
Cheilosia vernalis	Male	Huesca, Bielsa, Entrada al pueblo, Prado	Spain	990	42º37’50’’N 0º13’21’’E	06/05/2024	I. Ballester-Torres	CEUA-CIBIO
Cheilosia vernalis	Male	Huesca, Bielsa, Entrada al pueblo, Prado	Spain	990	42º37’50’’N 0º13’21’’E	06/05/2024	I. Ballester-Torres	CEUA-CIBIO
Cheilosia vernalis	Male	Huesca, Bielsa, Entrada al pueblo, Prado	Spain	990	42º37’50’’N 0º13’21’’E	06/05/2024	I. Ballester-Torres	CEUA-CIBIO
Cheilosia vernalis	Male	Huesca, Bielsa, Entrada al pueblo, Prado	Spain	990	42º37’50’’N 0º13’21’’E	06/05/2024	I. Ballester-Torres	CEUA-CIBIO
Cheilosia vernalis	Male	Huesca, Bielsa, Entrada al pueblo, Prado	Spain	990	42º37’50’’N 0º13’21’’E	06/05/2024	I. Ballester-Torres	CEUA-CIBIO
Cheilosia vernalis	Female	Huesca, Bielsa, Entrada al pueblo, Prado	Spain	990	42º37’50’’N 0º13’21’’E	06/05/2024	I. Ballester-Torres	CEUA-CIBIO
Cheilosia vernalis	Female	Huesca, Bielsa, Entrada al pueblo, Prado	Spain	990	42º37’50’’N 0º13’21’’E	06/05/2024	I. Ballester-Torres	CEUA-CIBIO
Cheilosia vernalis	Male	Huesca, Bielsa, Entrada al pueblo, Prado	Spain	990	42º37’50’’N 0º13’21’’E	07/05/2024	I. Ballester-Torres	CEUA-CIBIO
Cheilosia vernalis	Male	Huesca, Bielsa, Entrada al pueblo, Prado	Spain	990	42º37’50’’N 0º13’21’’E	07/05/2024	I. Ballester-Torres	CEUA-CIBIO
Cheilosia vernalis	Male	Huesca, Bielsa, Entrada al pueblo, Prado	Spain	990	42º37’50’’N 0º13’21’’E	07/05/2024	I. Ballester-Torres	CEUA-CIBIO
Cheilosia vernalis	Male	Huesca, Bielsa, Entrada al pueblo, Prado	Spain	990	42º37’50’’N 0º13’21’’E	07/05/2024	I. Ballester-Torres	CEUA-CIBIO
Cheilosia vernalis	Male	Huesca, Bielsa, Entrada al pueblo, Prado	Spain	990	42º37’50’’N 0º13’21’’E	07/05/2024	I. Ballester-Torres	CEUA-CIBIO
Cheilosia vernalis	Male	Huesca, Bielsa, Entrada al pueblo, Prado	Spain	990	42º37’50’’N 0º13’21’’E	07/05/2024	I. Ballester-Torres	CEUA-CIBIO
Cheilosia vernalis	Male	Huesca, Bielsa, Entrada al pueblo, Prado	Spain	990	42º37’50’’N 0º13’21’’E	07/05/2024	I. Ballester-Torres	CEUA-CIBIO
Cheilosia vernalis	Female	Huesca, Bielsa, Entrada al pueblo, Prado	Spain	990	42º37’50’’N 0º13’21’’E	07/05/2024	I. Ballester-Torres	CEUA-CIBIO
Cheilosia vernalis	Female	Huesca, Bielsa, Entrada al pueblo, Prado	Spain	990	42º37’50’’N 0º13’21’’E	07/05/2024	I. Ballester-Torres	CEUA-CIBIO
Cheilosia vernalis	Female	Lleida, Bausen, Hayedo de Carlac	Spain	965	42º50’14’’N 0º43’28’’E	19/06/2024	Ballester-Torres, Quinto & Martínez-Pérez	CEUA-CIBIO
Cheilosia vernalis	Male	León, Alto del Pontón	Spain			09/09/1988	M.A. Marcos-García	CEUA-CIBIO
Cheilosia vernalis	Male	León, Alto del Pontón	Spain			12/09/1987	M.A. Marcos-García	CEUA-CIBIO
Cheilosia vernalis	Male	León, Beberinos	Spain			11/09/1987	M.A. Marcos-García	CEUA-CIBIO
Cheilosia vernalis	Male	Cantabria (labelled as Santander), Vada	Spain			12/09/1988	M.A. Marcos-García	CEUA-CIBIO
Cheilosia vernalis	Female	Cantabria (labelled as Santander), Vada	Spain			12/09/1988	M.A. Marcos-García	CEUA-CIBIO
Cheilosia vernalis	Male	Cantabria (labelled as Santander), Desf. La Hermida	Spain			10/11/1986	M.A. Marcos-García	CEUA-CIBIO
Cheilosia vernalis	Male	Cantabria (labelled as Santander), Desf. La Hermida	Spain			15/07/1987	M.A. Marcos-García	CEUA-CIBIO
Cheilosia vernalis	Male	León, Cofiñal	Spain			09/09/1988	M.A. Marcos-García	CEUA-CIBIO	Published as C. impressa
Cheilosia vernalis	Female	León, Puerto de las Señales	Spain			16/06/1986	M.A. Marcos-García	CEUA-CIBIO
Cheilosia vernalis	Female	León, Brañillín	Spain			02/06/1988	M.A. Marcos-García	CEUA-CIBIO
Cheilosia vernalis	Female	Asturias, Santillán	Spain			09/09/1988	M.A. Marcos-García	CEUA-CIBIO
Cheilosia vernalis	Female	Salamanca, Béjar	Spain			15/03/1977	M.A. Marcos-García	CEUA-CIBIO
Cheilosia vernalis	Female	Girona, Villalonga de Ter, orllas del Ter, cerca Ctra. Villalonga-Setcases	Spain	1166		02/08/2020	Z. Nedeljkovi?	CEUA-CIBIO
Cheilosia vernalis	Male	Girona, Setcases, camino del depósito de agua	Spain	1317		31/07/2020	z. Nedeljkovi?	CEUA-CIBIO
Cheilosia vernalis	Male	Grme?	Bosnia and Herzegovina			30/04/1990	A. Vuji?	FSUNS
Cheilosia vernalis	Female	Vršac, Gudul. Vrh	Serbia			02/05/1985	A. Vuji?	FSUNS
Cheilosia aff. fraterna	Male	Medas, near Douro	Portugal	40	UTM: 29T0546 -4545	17/04/2006	A. van Eck	AVPC
Cheilosia aff. fraterna	Female	Palmeira de Faro, Quinta da Seara	Portugal	60	UTM: 29T 521.5 4598.8	28/04/2013	A. van Eck	AVPC
